# Supplementary material for: Maneuvering Performance in the Colonial Siphonophore, Nanomia bijuga
Source: Biomimetics (Basel). 2019 Sep 5;4(3):62. doi: 10.3390/biomimetics4030062 (PMC6784285; doi:10.3390/biomimetics4030062)
Supplement: Supplementary file 1 [file biomimetics-04-00062-s001.zip]

Archive with 4 entries (4 files):
- SupplementalVideosZipped/Video_S1_turn_10x_slower.mp4
- SupplementalVideosZipped/Video_S2_reverse_10x_slower.m4v
- SupplementalVideosZipped/Video_S3_refill_100x_slower.m4v
- SupplementalVideosZipped/Video_S4_ForwardThenReverse_17x_slower.mp4
